# Supplementary material for: Identification of distinct impacts of CovS inactivation on the transcriptome of acapsular group A streptococci
Source: mSystems. 2023 Jun 26;8(4):e00227-23. doi: 10.1128/msystems.00227-23 (PMC10470059; doi:10.1128/msystems.00227-23)
Supplement: Table S1 — Occurrence and distribution of CovRS mutations in invasive GAS strains. [file msystems.00227-23-s0005.xlsx]

## Sheet: CovS
						emm1		emm3		emm12		emm28		emm87		emm89
DNA Location	INDEL Value	Amino acid location	REFAA	VARAA	Nature of Change	Number of strains emm1	Genetic clustering (0 = no, 1 = yes)	Number of strains emm3	Genetic clustering (0 = no, 1 = yes)	Number of strains emm 12	Genetic clustering (0 = no, 1 = yes)	Number of strains emm28	Genetic clustering (0 = no, 1 = yes)	Number of strains emm87	Genetic clustering (0 = no, 1 = yes)	number of strains of emm89	Genetic clustering (0 = no, 1 = yes)
76	1 bp insertion	26			frameshift	1						1				2	0
82	11 bp deletion	c(28,31)			frameshift	1		2	0			1
221	1 bp insertion	74			frameshift	1
397	4 bp deletion	133:134			frameshift	1
576	1 bp insertion	192			frameshift	1
603	5 bp deletion	c(203,205)			frameshift	1
632	1 bp insertion	211			frameshift	1
643	2 bp insertion	215			frameshift	1
1020	1 bp deletion	340:341			frameshift	1
1293	1 bp insertion	431			frameshift	1
1381	13 bp deletion	c(461, 465)			frameshift	1
		441	R	H	nonsynonymous	1						1				1
		460	I	L	nonsynonymous	1										1
		297	Q	*	nonsense	1						1				1
		26	L	I	nonsynonymous	1				1
		34	F	S	nonsynonymous	1
		41	S	P	nonsynonymous	1
		99	V	A	nonsynonymous	1
		111	D	N	nonsynonymous	1
		217	F	I	nonsynonymous	1
		250	I	M	nonsynonymous	1
		254	S	F	nonsynonymous	1
		276	S	R	nonsynonymous	1
		279	S	N	nonsynonymous	1
		291	G	E	nonsynonymous	1
		341	H	Y	nonsynonymous	1
		361	V	G	nonsynonymous	1
		387	E	G	nonsynonymous	1
		443	Y	C	nonsynonymous	1
		444	R	G	nonsynonymous	1
		448	S	P	nonsynonymous	1
		495	A	V	nonsynonymous	1
		176	Q	*	nonsense	1						1
		50	E	*	nonsense	1
		56	Q	*	nonsense	1
		103	E	*	nonsense	1
		281	E	*	nonsense	1
		388	Q	*	nonsense	1
		404	E	*	nonsense	1
		467	Q	*	nonsense	1
64	10 bp deletion	c(22,25)			frameshift	2	1					2	0
		190	R	K	nonsynonymous	2	1
		400	Y	H	nonsynonymous	2	1
		98	R	*	nonsense	2	0			1
73	8 bp deletion	c(25, 27)			frameshift	3	0
		229	R	C	nonsynonymous	5	1
82	11 bp insertion	c(28,31)			frameshift	9	0	5	0			3	0
1206	5 bp deletion	c(402, 404)			frameshift	9	0	4	0			8	1			9	1
76	1 bp deletion	26			frameshift	21	1	8	0	2	0	11	1			12	1
64	10 bp insertion	c(22,25)			frameshift							1
66	1 bp insertion	22			frameshift											1
66	1 bp deletion	22:23:00			frameshift							1
66	1 bp insertion	22:23:00			frameshift							1
66	10 bp insertion	22			frameshift			1
68	1 bp insertion	23			frameshift											1
68	8 bp insertion	23			frameshift							1
71	2 bp deletion	1 day, 0:25:00			frameshift											1
76	11 bp insertion	26			frameshift											1
82	11 bp insertion	28			frameshift									2	1	4	0
88	11 bp insertion	30			frameshift							1
92	11 bp insertion	31			frameshift							1
99	1 bp deletion	1 day, 9:34:00			frameshift							1
218	1 bp insertion	73			frameshift							1
287	1 bp deletion	96			frameshift											1
344	1 bp insertion	115			frameshift											1
373	8 bp insertion	125			frameshift			1
414	1 bp deletion	138:139			frameshift											1
415	2 bp deletion	139			frameshift											1
538	1 bp insertion	180			frameshift											1
548	1 bp insertion	183			frameshift											1
721	1 bp deletion	241			frameshift							1
818	13 bp insertion	273			frameshift									4	0
867	1 bp deletion	289:290			frameshift			1
940	13 bp deletion	c(314, 318)			frameshift							1
1054	1 bp insertion	352			frameshift							1
1131	11 bp deletion	c(377, 381)			frameshift					1
1146	1 bp insertion	382			frameshift											1
1173	5 bp deletion	c(391, 393)			frameshift			1
1321	1 bp insertion	441			frameshift			1
1359	2 bp deletion	453:454			frameshift											1
1435	22 bp deletion	c(479, 486)			frameshift					1
1446	1 bp insertion	482			frameshift			1
1473	1 bp insertion	491			frameshift							1
		18	R	*	nonsense											4	1
		45	F	L	nonsynonymous											3	1
		454	T	A	nonsynonymous					4	1					2	1
		20	S	Y	nonsynonymous											2	1
		267	H	D	nonsynonymous											2	1
		318	A	D	nonsynonymous											2	0
		461	G	C	nonsynonymous											2	0
		298	R	C	nonsynonymous							1				1
		16	P	L	nonsynonymous											1
		c(26, 28)	LFF	LHFL	nonsynonymous											1
		31	F	Y	nonsynonymous											1
		45	F	L	nonsynonymous											1
		57	A	V	nonsynonymous											1
		68	V	A	nonsynonymous											1
		84	N	I	nonsynonymous											1
		85	D	Y	nonsynonymous											1
		96	G	D	nonsynonymous											1
		126	I	V	nonsynonymous											1
		144	R	W	nonsynonymous											1
		158	S	F	nonsynonymous											1
		189	A	E	nonsynonymous											1
		193	F	S	nonsynonymous											1
		204	S	R	nonsynonymous											1
		206	A	S	nonsynonymous											1
		206	A	V	nonsynonymous											1
		217	F	L	nonsynonymous											1
		235	P	T	nonsynonymous											1
		238	L	F	nonsynonymous											1
		241	R	L	nonsynonymous											1
		280	H	Y	nonsynonymous											1
		313	A	V	nonsynonymous											1
		320	R	H	nonsynonymous											1
		379	A	D	nonsynonymous											1
		388	Q	K	nonsynonymous											1
		389	A	V	nonsynonymous											1
		397	A	V	nonsynonymous											1
		419	A	D	nonsynonymous											1
		423	V	A	nonsynonymous											1
		430	I	T	nonsynonymous											1
		434	D	Y	nonsynonymous											1
		441	R	S	nonsynonymous											1
		441	R	L	nonsynonymous											1
		446	D	N	nonsynonymous											1
		461	G	V	nonsynonymous											1
		480	S	C	nonsynonymous											1
		480	S	N	nonsynonymous											1
		194	W	*	nonsense			1								1
		79	E	*	nonsense											1
		154	Y	*	nonsense											1
		181	L	*	nonsense											1
		271	Q	*	nonsense											1
		448	S	*	nonsense											1
		486	S	*	nonsense											1
		380	R	H	nonsynonymous							6	1
		285	P	L	nonsynonymous							2	0
		303	D	N	nonsynonymous							2	0
		441	R	C	nonsynonymous					1		1
		235	P	S	nonsynonymous			1				1
		454	T	I	nonsynonymous			1				1
		16	P	A	nonsynonymous							1
		38	A	V	nonsynonymous							1
		92	D	G	nonsynonymous							1
		137	G	S	nonsynonymous							1
		157	F	C	nonsynonymous							1
		187	I	V	nonsynonymous							1
		190	R	G	nonsynonymous							1
		196	L	P	nonsynonymous							1
		198	V	D	nonsynonymous							1
		206	A	T	nonsynonymous							1
		211	L	S	nonsynonymous							1
		226	G	E	nonsynonymous							1
		c(238, 240)	LNL	L	nonsynonymous							1
		c(244, 246)	ISS	T	nonsynonymous							1
		246	S	P	nonsynonymous							1
		279	S	G	nonsynonymous							1
		281	E	K	nonsynonymous							1
		294	G	S	nonsynonymous							1
		295	L	F	nonsynonymous							1
		314	T	A	nonsynonymous							1
		363	R	G	nonsynonymous							1
		386	F	S	nonsynonymous							1
		400	Y	C	nonsynonymous							1
		427	G	V	nonsynonymous							1
		165	S	F	nonsynonymous									1
		214	T	P	nonsynonymous									1
		251	E	A	nonsynonymous									1
		260	M	I	nonsynonymous									1
		459	G	E	nonsynonymous									1
		9	K	E	nonsynonymous					2	1
		220	P	L	nonsynonymous					1
		421	V	A	nonsynonymous					1
		252	E	G	nonsynonymous			41	1
		333	R	C	nonsynonymous			18	1
		214	T	M	nonsynonymous			6	1
		26	L	P	nonsynonymous			1
		36	L	P	nonsynonymous			1
		277	D	Y	nonsynonymous			1
		318	A	ADP	nonsynonymous			1
		385	H	Y	nonsynonymous			1
		454	T	P	nonsynonymous			1
		457	G	R	nonsynonymous			1
		460	I	T	nonsynonymous			1
		465	L	P	nonsynonymous			1
		486	S	L	nonsynonymous			1
		488	F	S	nonsynonymous			1
		161	Q	*	nonsense			1				1
		455	Q	*	nonsense			1				1
		52	Q	*	nonsense							1
		75	E	*	nonsense							1
		124	Q	*	nonsense							1
		283	R	*	nonsense							1
		424	Q	*	nonsense							1
		8	Q	*	nonsense			2	0	1
		4	Q	*	nonsense					1
		134	S	*	nonsense			1
		242	S	*	nonsense			1
		265	E	*	nonsense			1
		309	E	*	nonsense			1
		335	Q	*	nonsense			1
		370	W	*	nonsense			1
		373	E	*	nonsense			1
		382	Y	*	nonsense			1
		451	R	*	nonsense			1

## Sheet: CovR
				emm1		emm3		emm12		emm28		emm87		emm89
Amino acid location	REFAA	VARAA	Nature of Change	Number of strains emm1	Genetic clustering (0 = no, 1 = yes)	Number of strains emm3	Genetic clustering (0 = no, 1 = yes)	Number of strains emm 12	Genetic clustering (0 = no, 1 = yes)	Number of strains emm28	Genetic clustering (0 = no, 1 = yes)	Number of strains emm87	Genetic clustering (0 = no, 1 = yes)	number of strains of emm89	Genetic clustering (0 = no, 1 = yes)
81	A	V	nonsynonymous	0		0		0		0		0		4	1
13	N	K	nonsynonymous	0		0		0		0		0		3	1
53	D	G	nonsynonymous	0		0		0		0		0		2	1
90	A	V	nonsynonymous	0		0		0		2	1	1		1
91	G	D	nonsynonymous	0		0		0		0		1		1
118	R	H	nonsynonymous	1		0		1		0		0		1
119	R	C	nonsynonymous	0		3	2	0		0		0		1
10	D	Y	nonsynonymous	1		0		0		0		0		1
87	D	H	nonsynonymous	1		0		0		0		0		1
91	G	C	nonsynonymous	0		0		0		0		0		1
96	A	T	nonsynonymous	1		0		0		0		0		1
112	R	G	nonsynonymous	1		0		0		0		0		1
118	R	L	nonsynonymous	0		0		0		0		0		1
154	S	Y	nonsynonymous	0		0		0		0		0		1
155	L	I	nonsynonymous	0		0		0		0		0		1
91	G	V	nonsynonymous	1		0		0		0		1		0
94:95	RG	LL	nonsynonymous	0		0		0		0		1		0
82	R	H	nonsynonymous	1		0		1		3	1	0		0
86	M	V	nonsynonymous	2	1	0		0		2	2	0		0
94	R	H	nonsynonymous	0		0		0		2	1	0		0
107	E	G	nonsynonymous	0		0		0		2	2	0		0
25	E	K	nonsynonymous	0		0		0		1		0		0
111	A	T	nonsynonymous	0		0		0		1		0		0
115	A	T	nonsynonymous	0		0		0		1		0		0
119	R	H	nonsynonymous	1		0		0		1		0		0
66	R	C	nonsynonymous	1		1		1		0		0		0
118	R	C	nonsynonymous	0		1		1		0		0		0
36	R	H	nonsynonymous	0		0		1		0		0		0
83	D	G	nonsynonymous	0		18	1	0		0		0		0
212	E	K	nonsynonymous	0		3	1	0		0		0		0
90	A	T	nonsynonymous	0		2	2	0		0		0		0
94	R	C	nonsynonymous	3	2	2	2	0		0		0		0
198	Y	*	nonsense	0		2	2	0		0		0		0
6	L	F	nonsynonymous	0		1		0		0		0		0
32	E	*	nonsense	0		1		0		0		0		0
35	G	V	nonsynonymous	0		1		0		0		0		0
66	R	H	nonsynonymous	0		1		0		0		0		0
81	A	E	nonsynonymous	0		1		0		0		0		0
93	D	G	nonsynonymous	0		1		0		0		0		0
112	R	C	nonsynonymous	0		1		0		0		0		0
156	T	I	nonsynonymous	0		1		0		0		0		0
193	N	D	nonsynonymous	0		1		0		0		0		0
9	E	G	nonsynonymous	1		0		0		0		0		0
33	V	I	nonsynonymous	5	1	0		0		0		0		0
52	L	F	nonsynonymous	2	2	0		0		0		0		0
59	M	V	nonsynonymous	1		0		0		0		0		0
60	D	A	nonsynonymous	1		0		0		0		0		0
61	G	S	nonsynonymous	1		0		0		0		0		0
61	G	D	nonsynonymous	1		0		0		0		0		0
66	R	G	nonsynonymous	3	1	0		0		0		0		0
67	R	C	nonsynonymous	1		0		0		0		0		0
70	T	I	nonsynonymous	1		0		0		0		0		0
80	T	P	nonsynonymous	1		0		0		0		0		0
80	T	A	nonsynonymous	1		0		0		0		0		0
82	R	C	nonsynonymous	1		0		0		0		0		0
91	G	S	nonsynonymous	1		0		0		0		0		0
94	R	G	nonsynonymous	1		0		0		0		0		0
95	G	D	nonsynonymous	2	2	0		0		0		0		0
111	A	V	nonsynonymous	1		0		0		0		0		0
114	R	C	nonsynonymous	1		0		0		0		0		0
171	N	I	nonsynonymous	1		0		0		0		0		0
204	G	D	nonsynonymous	1		0		0		0		0		0
