# Supplementary material for: Identification of distinct impacts of CovS inactivation on the transcriptome of acapsular group A streptococci
Source: mSystems. 2023 Jun 26;8(4):e00227-23. doi: 10.1128/msystems.00227-23 (PMC10470059; doi:10.1128/msystems.00227-23)
Supplement: Table S2 — RNA-seq data for analysis of wild-type and CovS-inactivated strains. [file msystems.00227-23-s0006.xlsx]

## Sheet: emm28
	Supplementary Table 2A. Genes differentially regulated in CovS inactivated emm28 strain TSPY902 compared to wild type.
	Locus tag MGAS6180	Gene	Product	Log2 Fold Change
	M28_RS00030	mfd	transcription-repair coupling factor	-0.588578
	M28_RS00245	-	CHAP domain-containing protein	1.13256
	M28_RS00270	-	phosphoribosylaminoimidazolesuccinocarboxamide synthase	1.63264
	M28_RS00275	-	phosphoribosylformylglyci-midine synthase	1.49134
	M28_RS00280	purF	amidophosphoribosyltransferase	1.49802
	M28_RS00285	purM	phosphoribosylformylglyci-midine cyclo-ligase	1.41483
	M28_RS00290	purN	phosphoribosylglyci-mide formyltransferase	1.43398
	M28_RS00295	purH	bifunctio-l phosphoribosylaminoimidazolecarboxamide formyltransferase/IMP cyclohydrolase	1.2542
	M28_RS00305	purD	phosphoribosylamine--glycine ligase	0.913917
	M28_RS00310	purE	5-(carboxyamino)imidazole ribonucleotide mutase	0.811429
	M28_RS00315	purK	5-(carboxyamino)imidazole ribonucleotide synthase	0.996731
	M28_RS00330	rgg4	transcriptio-l regulator Rgg4/ComR	1.25127
	M28_RS00355	adhE	bifunctio-l acetaldehyde-CoA/alcohol dehydroge-se	0.727674
	M28_RS00630	-	HIT family protein	-0.692209
	M28_RS00660	tadA	Flp pilus assembly complex ATPase component TadA	0.93664
	M28_RS00665	-	type II secretion system F family protein	0.696138
	M28_RS00675	-	competence protein	1.21715
	M28_RS00740	-	single-stranded D--binding protein	1.08966
	M28_RS00760	rofA	transcriptio-l regulator RofA	-1.81833
	M28_RS00770	prtF1	fibronectin-binding protein PrtF1/SfbI	-2.0671
	M28_RS00775	-	class C sortase	-1.11553
	M28_RS00780	-	pilus ancillary protein 1	-3.4831
	M28_RS00785	lepB	sig-l peptidase I	-3.61723
	M28_RS00790	-	QVPTGV class sortase B protein-sorting domain-containing protein	-3.59656
	M28_RS00795	srtB	class B sortase	-3.4999
	M28_RS00800	-	pilin isopeptide linkage domain protein	-3.66915
	M28_RS00810	-	C- B-type domain-containing protein	0.922969
	M28_RS00815	-	hypothetical protein	1.57581
	M28_RS00820	-	short-chain fatty acid transporter	1.21693
	M28_RS00850	-	RidA family protein	-1.10133
	M28_RS00855	-	PTS fructose transporter subunit IIC	-1.02702
	M28_RS00860	-	hypothetical protein	-0.77459
	M28_RS00865	-	V-type ATP synthase subunit I	-0.745328
	M28_RS00885	-	V-type ATP synthase subunit F	-0.705609
	M28_RS00945	-	hypothetical protein	1.40306
	M28_RS00950	-	hypothetical protein	3.53227
	M28_RS00955	-	hypothetical protein	1.22766
	M28_RS00960	-	hypothetical protein	1.0571
	M28_RS00965	-	PLP-dependent aspartate aminotransferase family protein	-0.713299
	M28_RS01130	speG	streptococcal pyrogenic exotoxin SpeG	1.04979
	M28_RS01195	-	TIGR00266 family protein	1.03387
	M28_RS01205	-	sensor histidine ki-se	0.643604
	M28_RS01410	-	serine hydrolase	0.59581
	M28_RS01555	brnQ	branched-chain amino acid transport system II carrier protein	1.2494
	M28_RS01590	-	DUF177 domain-containing protein	1.32091
	M28_RS01600	covS	two-component system sensor histidine ki-se CovS	-5.8374
	M28_RS01605	nrdR	transcriptio-l regulator NrdR	1.68727
	M28_RS01610	-	replication initiation and membrane attachment family protein	1.73265
	M28_RS01615	d-I	primosomal protein D-I	1.51023
	M28_RS01620	der	ribosome biogenesis GTPase Der	1.40122
	M28_RS01670	-	HD domain-containing protein	0.791812
	M28_RS01675	-	Bax inhibitor-1/YccA family protein	0.795298
	M28_RS01875	scpC	CXC chemokine-degrading serine protease SpyCEP	2.58223
	M28_RS01895	nrdF	class 1b ribonucleoside-diphosphate reductase subunit beta	-1.29656
	M28_RS01900	nrdI	class Ib ribonucleoside-diphosphate reductase assembly flavoprotein NrdI	-1.50754
	M28_RS01905	nrdE	class 1b ribonucleoside-diphosphate reductase subunit alpha	-1.31567
	M28_RS01915	-	hypothetical protein	2.27475
	M28_RS01925	-	hypothetical protein	3.02426
	M28_RS01930	-	hypothetical protein	0.738422
	M28_RS01940	-	hypothetical protein	1.80995
	M28_RS01955	-	hypothetical protein	1.66698
	M28_RS02005	-	hypothetical protein	0.595697
	M28_RS02075	-	YozE family protein	-0.623778
	M28_RS02230	rnr	ribonuclease R	0.774947
	M28_RS02235	smpB	SsrA-binding protein SmpB	0.905265
	M28_RS02240	-	glutaminyl-peptide cyclotransferase	0.816795
	M28_RS02370	-	shikimate dehydroge-se	-0.669585
	M28_RS02385	-	dehydroge-se	-0.612619
	M28_RS02435	-	hypothetical protein	1.01268
	M28_RS02440	-	type II toxin-antitoxin system RelB/DinJ family antitoxin	0.68599
	M28_RS02445	-	type II toxin-antitoxin system RelE/ParE family toxin	0.612062
	M28_RS02480	-	MFS transporter	-0.746352
	M28_RS02485	-	PRD domain-containing protein	2.66601
	M28_RS02490	-	PTS beta-glucoside transporter subunit IIBCA	2.46265
	M28_RS02495	-	glycoside hydrolase family 1 protein	2.48294
	M28_RS02525	-	PspC domain-containing protein	0.66923
	M28_RS02580	-	histidine phosphatase family protein	-0.709697
	M28_RS02585	-	aminoacyl-tR- deacylase	-0.601133
	M28_RS02600	-	ECF transporter S component	0.855238
	M28_RS02605	-	DUF4430 domain-containing protein	0.720442
	M28_RS02620	ppc	phosphoenolpyruvate carboxylase	1.18298
	M28_RS02680	-	algi-te lyase family protein	1.15915
	M28_RS02705	-	PTS sugar transporter subunit IIA	0.742401
	M28_RS02765	-	(S)-acetoin forming diacetyl reductase	0.849237
	M28_RS02805	-	zinc ABC transporter substrate-binding protein AdcA	1.57995
	M28_RS02885	-	transposase	-1.38848
	M28_RS02890	-	helix-turn-helix domain-containing protein	-1.5782
	M28_RS02895	-	DUF1542 domain-containing protein	-0.673978
	M28_RS02905	sagA	TOMM family cytolysin streptolysin S	-1.19635
	M28_RS02910	sagB	streptolysin S biosynthesis dehydroge-se SagB	-1.14198
	M28_RS02915	-	streptolysin associated protein SagC	-1.44519
	M28_RS02920	-	YcaO-like family protein	-1.32214
	M28_RS02925	-	CPBP family intramembrane metalloprotease	-1.33524
	M28_RS02930	-	SagF family protein	-1.18481
	M28_RS02935	-	ABC transporter ATP-binding protein	-1.1291
	M28_RS02940	-	SagG family ABC transporter permease subunit	-1.29805
	M28_RS02945	-	ABC transporter permease	-1.13014
	M28_RS02955	-	Sp- family nuclease	0.949332
	M28_RS02960	-	QueT transporter family protein	0.627677
	M28_RS03170	pepT	peptidase T	-0.708154
	M28_RS03175	-	EbsA family protein	-0.657822
	M28_RS03185	-	LysM peptidoglycan-binding domain-containing protein	-0.73438
	M28_RS03190	cmk	(d)CMP ki-se	-0.756895
	M28_RS03330	-	efflux RND transporter periplasmic adaptor subunit	1.78141
	M28_RS03335	-	ABC transporter ATP-binding protein	1.85022
	M28_RS03340	-	ABC transporter permease	1.91299
	M28_RS03345	-	glycerophosphoryl diester phosphodiesterase membrane domain-containing protein	1.87008
	M28_RS03360	-	leucine-rich repeat domain-containing protein	-0.794615
	M28_RS03365	-	pyridoxamine 5'-phosphate oxidase family protein	-0.80762
	M28_RS03425	-	glycoside hydrolase family 73 protein	0.840708
	M28_RS03430	-	IS3 family transposase	3.48265
	M28_RS03435	-	exotoxin	6.12362
	M28_RS03440	-	IdeS/Mac family cysteine endopeptidase	5.39357
	M28_RS03480	-	bifunctio-l metallophosphatase/5'-nucleotidase	0.9738
	M28_RS03685	-	hypothetical protein	0.594179
	M28_RS03810	-	ABC transporter substrate-binding protein	0.622225
	M28_RS03975	slc2	LPXTG-anchored collagen-like adhesin Scl2/SclB	1.05714
	M28_RS04095	-	lantibiotic streptin	0.699673
	M28_RS04170	folP	dihydropteroate synthase	0.596247
	M28_RS04175	folB	dihydroneopterin aldolase	0.659125
	M28_RS04215	-	sensor histidine ki-se	-0.648701
	M28_RS04315	-	hypothetical protein	0.656433
	M28_RS04330	guaC	GMP reductase	2.21318
	M28_RS04440	-	hypothetical protein	0.80464
	M28_RS04470	dprA	D--processing protein DprA	-0.839905
	M28_RS04535	citG	triphosphoribosyl-dephospho-CoA synthase CitG	-0.738962
	M28_RS04540	-	GntR family transcriptio-l regulator	-0.693192
	M28_RS04645	-	ECF transporter S component	0.774044
	M28_RS04650	-	pyridoxamine ki-se	1.01511
	M28_RS04665	cls	cardiolipin synthase	0.649385
	M28_RS04670	-	formate--tetrahydrofolate ligase	0.840737
	M28_RS04675	-	lipoate--protein ligase	0.76714
	M28_RS04680	-	-D-dependent deacetylase	0.76926
	M28_RS04685	-	protein-ADP-ribose hydrolase	0.724867
	M28_RS04690	-	glycine cleavage system protein H	0.69884
	M28_RS04695	-	LLM class flavin-dependent oxidoreductase	0.687972
	M28_RS04700	-	-DH-dependent flavin oxidoreductase	0.702622
	M28_RS04705	-	lipoate--protein ligase family protein	0.765587
	M28_RS04750	-	cytidine deami-se	0.650027
	M28_RS04755	-	class I SAM-dependent methyltransferase	0.765262
	M28_RS04770	-	HAMP domain-containing histidine ki-se	0.591983
	M28_RS04775	-	response regulator transcription factor	0.596204
	M28_RS04790	phoU	phosphate sig-ling complex protein PhoU	-0.823062
	M28_RS04795	pstB	phosphate ABC transporter ATP-binding protein PstB	-0.933751
	M28_RS04800	pstB	phosphate ABC transporter ATP-binding protein PstB	-0.88753
	M28_RS04805	pstA	phosphate ABC transporter permease PstA	-0.847117
	M28_RS04810	pstC	phosphate ABC transporter permease subunit PstC	-0.75611
	M28_RS04815	-	phosphate ABC transporter substrate-binding protein PstS family protein	-0.696229
	M28_RS04920	-	sodium:alanine symporter family protein	1.12785
	M28_RS04930	cfa	CAMP factor pore-forming toxin Cfa	-1.46121
	M28_RS04955	glmS	glutamine--fructose-6-phosphate transami-se (isomerizing)	-0.709877
	M28_RS04980	-	GntR family transcriptio-l regulator	1.81243
	M28_RS04985	-	ABC transporter ATP-binding protein	1.81047
	M28_RS04990	-	hypothetical protein	1.69896
	M28_RS05010	mf2	D-se Mf2	-3.50304
	M28_RS05015	speC	streptococcal pyrogenic exotoxin SpeC	-3.43139
	M28_RS05075	-	hypothetical protein	-0.617057
	M28_RS05130	-	hypothetical protein	-1.08375
	M28_RS05135	-	hypothetical protein	-0.90492
	M28_RS05195	-	DUF1642 domain-containing protein	-0.800422
	M28_RS05200	-	N-6 D- methylase	-0.69768
	M28_RS05205	-	hypothetical protein	-0.940118
	M28_RS05210	-	DUF3310 domain-containing protein	-1.47655
	M28_RS05220	-	hypothetical protein	-0.773477
	M28_RS05225	-	VRR-NUC domain-containing protein	-1.29259
	M28_RS05230	-	bifunctio-l D- primase/polymerase	-1.15777
	M28_RS05235	-	hypothetical protein	-0.968247
	M28_RS05240	-	DUF669 domain-containing protein	-0.689254
	M28_RS05245	-	DEAD/DEAH box helicase	-0.855683
	M28_RS05250	-	AAA family ATPase	-0.892045
	M28_RS05255	-	hypothetical protein	-1.09297
	M28_RS05260	-	hypothetical protein	-0.857323
	M28_RS05265	-	hypothetical protein	-0.806271
	M28_RS05270	-	hypothetical protein	-0.727999
	M28_RS05305	-	hypothetical protein	-1.14911
	M28_RS05315	-	hypothetical protein	-0.733332
	M28_RS05320	-	hypothetical protein	-0.608301
	M28_RS05460	-	ABC transporter substrate-binding protein/permease	-1.49517
	M28_RS05465	-	amino acid ABC transporter ATP-binding protein	-1.30208
	M28_RS05535	-	thioesterase family protein	0.64275
	M28_RS05605	-	hypothetical protein	0.609747
	M28_RS05670	-	LPXTG cell wall anchor domain-containing protein	-2.24958
	M28_RS05755	-	redoxin NrdH	-0.639126
	M28_RS05760	nrdE	class 1b ribonucleoside-diphosphate reductase subunit alpha	-0.640277
	M28_RS05875	-	ComEA family D--binding protein	-0.626907
	M28_RS05895	-	potassium transporter Kup	-0.610667
	M28_RS05965	cadA	cadmium-translocating P-type ATPase	-1.34752
	M28_RS06060	-	NUDIX hydrolase	-0.599455
	M28_RS06190	as-	aspartate--ammonia ligase	-1.341
	M28_RS06600	-	TlpA family protein disulfide reductase	-0.644532
	M28_RS06605	ccdA2	thiol-disulfide oxidoreductase-associated membrane protein CcdA2	-0.773078
	M28_RS06700	-	LPXTG cell wall anchor domain-containing protein	-0.655269
	M28_RS06705	-	hypothetical protein	-1.17643
	M28_RS06710	-	phage tail-type lysozyme domain-containing protein	-0.744131
	M28_RS06730	-	ATP-binding protein	-1.33139
	M28_RS06735	-	conjugal transfer protein	-2.02884
	M28_RS06745	-	conjugal transfer protein	-1.91232
	M28_RS06750	-	hypothetical protein	-2.15512
	M28_RS06755	-	antirestriction protein ArdA	-1.49702
	M28_RS06760	-	hypothetical protein	-1.57835
	M28_RS06775	-	replication initiation factor domain-containing protein	-1.23114
	M28_RS06780	-	cell division protein FtsK	-1.16762
	M28_RS06785	-	hypothetical protein	-1.19396
	M28_RS06790	-	hypothetical protein	-0.961084
	M28_RS06795	-	LPXTG cell wall anchor domain-containing protein	-1.25859
	M28_RS06800	-	C39 family peptidase	-1.52857
	M28_RS06850	-	alpha-like surface protein	-1.02989
	M28_RS06855	-	YSIRK-targeted surface antigen transcriptio-l regulator	-0.829373
	M28_RS06860	-	bifunctio-l 3-deoxy-7-phosphoheptulo-te synthase/chorismate mutase	0.630025
	M28_RS06890	-	glycoside hydrolase family 2 protein	-1.10356
	M28_RS06895	-	response regulator transcription factor	-1.24785
	M28_RS06900	-	sensor histidine ki-se	-1.05399
	M28_RS06905	-	YesL family protein	-0.714853
	M28_RS06950	-	glycoside hydrolase family 125 protein	-0.750518
	M28_RS06955	-	alpha-mannosidase	-0.774256
	M28_RS06990	-	transposase	0.627999
	M28_RS07125	-	primosomal protein N'	-0.703569
	M28_RS07295	-	hypothetical protein	1.75386
	M28_RS07300	-	ABC transporter ATP-binding protein	1.85398
	M28_RS07305	-	bacteriocin immunity protein	1.91335
	M28_RS07310	tkt	transketolase	-0.595504
	M28_RS07370	-	isoprenylcysteine carboxyl methyltransferase family protein	1.49717
	M28_RS07395	-	DegV family protein	0.786827
	M28_RS07475	-	alpha/beta hydrolase	0.660814
	M28_RS07550	-	G-T family N-acetyltransferase	0.695266
	M28_RS07555	tsaE	tR- (adenosine(37)-N6)-threonylcarbamoyltransferase complex ATPase subunit type 1 TsaE	0.712729
	M28_RS07560	-	NCS2 family permease	1.24883
	M28_RS07720	-	PEP-utilizing TIM barrel enzyme	0.594276
	M28_RS07730	-	cysteine hydrolase	0.735332
	M28_RS07760	-	ABC transporter permease	2.4784
	M28_RS07765	-	ABC transporter ATP-binding protein	2.6167
	M28_RS07830	-	CHAP domain-containing protein	-0.796997
	M28_RS07855	-	ROK family protein	-0.660089
	M28_RS07935	-	hypothetical protein	1.02119
	M28_RS07970	-	hypothetical protein	0.620247
	M28_RS07990	-	hypothetical protein	1.0397
	M28_RS08075	-	hypothetical protein	1.00622
	M28_RS08080	-	ATP-binding cassette domain-containing protein	1.25809
	M28_RS08085	-	hypothetical protein	1.36761
	M28_RS08120	rpsN	30S ribosomal protein S14	1.34174
	M28_RS08150	gl-	type I glutamate--ammonia ligase	-1.36615
	M28_RS08155	-	MerR family transcriptio-l regulator	-1.30078
	M28_RS08170	-	5'-nucleotidase, lipoprotein e(P4) family	0.916256
	M28_RS08175	-	SPFH domain-containing protein	1.90704
	M28_RS08325	-	ABC transporter ATP-binding protein	0.820061
	M28_RS08345	lacG	6-phospho-beta-galactosidase	0.96945
	M28_RS08350	-	lactose-specific PTS transporter subunit EIIC	1.1586
	M28_RS08355	-	PTS lactose/cellobiose transporter subunit IIA	1.56845
	M28_RS08360	lacD	tagatose-bisphosphate aldolase	1.049
	M28_RS08365	-	tagatose-6-phosphate ki-se	1.24409
	M28_RS08370	lacB	galactose-6-phosphate isomerase subunit LacB	1.46095
	M28_RS08375	lacA	galactose-6-phosphate isomerase subunit LacA	1.43618
	M28_RS08435	-	hypothetical protein	-0.682471
	M28_RS08585	ska	streptoki-se	-1.49184
	M28_RS08600	scl1	LPXTG-anchored collagen-like adhesin Scl1/SclA	2.14602
	M28_RS08675	-	ABC transporter substrate-binding protein	0.709133
	M28_RS08720	-	YSIRK sig-l domain/LPXTG anchor domain surface protein	0.866956
	M28_RS08725	scpA/B	C5a peptidase ScpA/B	1.03657
	M28_RS08730	-	YSIRK-type sig-l peptide-containing protein	0.854291
	M28_RS08735	-	YSIRK-type sig-l peptide-containing protein	0.646823
	M28_RS08745	-	helix-turn-helix domain-containing protein	0.778433
	M28_RS08800	-	LPXTG cell wall anchor domain-containing protein	0.754743
	M28_RS08805	-	serum opacification factor	1.09295
	M28_RS08815	prsA	peptidylprolyl isomerase PrsA	1.54533
	M28_RS08830	speB	cysteine protei-se exotoxin SpeB	-1.28128
	M28_RS08845	ropB	quorum-sensing system transcriptio-l regulator RopB/Rgg1	-0.879187
	M28_RS08900	-	glycyl-radical enzyme activating protein	0.733458
	M28_RS08920	pbp2a	penicillin-binding protein PBP2A	0.633047
	M28_RS08925	-	RidA family protein	0.625728
	M28_RS08980	-	cold-shock protein	1.2315
	M28_RS09005	-	uroca-te hydratase	-1.01759
	M28_RS09020	-	formate--tetrahydrofolate ligase	-0.678562
	M28_RS09025	-	HutD family protein	-1.20269
	M28_RS09035	hutH	histidine ammonia-lyase	0.617259
	M28_RS09040	-	formimidoylglutamase	-0.744152
	M28_RS09085	-	helix-turn-helix transcriptio-l regulator	-0.650239
	M28_RS09105	-	G-T family N-acetyltransferase	-0.616046
	M28_RS09110	-	Gfo/Idh/MocA family oxidoreductase	-0.605581
	M28_RS09115	nrdD	a-erobic ribonucleoside-triphosphate reductase	-1.19323
	M28_RS09140	spx	transcriptio-l regulator Spx	0.703186
	M28_RS09190	-	helix-turn-helix transcriptio-l regulator	-0.772953
	M28_RS09195	-	helix-turn-helix domain-containing protein	-0.816723
	M28_RS09200	-	hypothetical protein	-0.90157
	M28_RS09235	-	hypothetical protein	-1.14967
	M28_RS09245	-	primase alpha helix C-termi-l domain-containing protein	-0.86459
	M28_RS09250	-	phage protein	-0.816922
	M28_RS09285	-	hypothetical protein	0.924291
	M28_RS09410	-	YhgE/Pip domain-containing protein	-0.59929
	M28_RS09465	-	hypothetical protein	-0.79775
	M28_RS09475	-	hypothetical protein	-0.8854
	M28_RS09490	-	hypothetical protein	-0.964945
	M28_RS09500	-	hypothetical protein	-0.597226
	M28_RS09575	sdaAB	L-serine ammonia-lyase, iron-sulfur-dependent subunit beta	-0.755915
	M28_RS09580	sdaAA	L-serine ammonia-lyase, iron-sulfur-dependent, subunit alpha	-0.68091
	M28_RS09585	-	transglycosylase SLT domain-containing protein	1.2473
	M28_RS09620	-	insuli-se family protein	0.79949
	M28_RS09625	hasA	hyaluro-n synthase HasA	4.96697
	M28_RS09630	hasB	UDP-glucose 6-dehydroge-se HasB	5.17702
	M28_RS09635	hasC	UTP--glucose-1-phosphate uridylyltransferase HasC	5.05395
	M28_RS09690	-	IS30 family transposase	0.593886
	M28_RS09715	-	ISL3 family transposase	-0.716428
	M28_RS09775	-	LysR family transcriptio-l regulator	0.718773
	M28_RS09780	-	hypothetical protein	-1.15277
	M28_RS09845	-	hypothetical protein	-0.844392
	M28_RS09860	-	hypothetical protein	-1.23259
	M28_RS09880	-	hypothetical protein	0.657237
	M28_RS09925	-	hypothetical protein	-1.09847

## Sheet: emm87
	Supplementary Table 2B. Genes differentially regulated in CovS inactivated emm87 strain TSPY1057 compared to wild type.
	Locus tag NGAS743	Gene	Product	Log2 Fold Change
	DI45_RS00300	-	SH3 domain-containing protein	-0.716848
	DI45_RS00305	purD	phosphoribosylamine--glycine ligase	-0.600358
	DI45_RS00360	adhP	alcohol dehydroge-se AdhP	0.993999
	DI45_RS00645	-	DUF1033 family protein	-0.672215
	DI45_RS00675	-	competence protein ComG	-0.933291
	DI45_RS00750	rofA	transcriptio-l regulator RofA	-1.41068
	DI45_RS00760	prtF1	fibronectin-binding protein PrtF1/SfbI	-1.93065
	DI45_RS00770	-	pilus ancillary protein 1	-1.79747
	DI45_RS00775	lepB	sig-l peptidase I	-1.76803
	DI45_RS00780	-	QVPTGV class sortase B protein-sorting domain-containing protein	-1.84559
	DI45_RS00785	srtB	class B sortase	-1.70972
	DI45_RS00790	-	fimbrial protein	-1.7319
	DI45_RS00805	-	hypothetical protein	2.69767
	DI45_RS00925	nga	nicotine adenine dinucleotide glycohydrolase	0.979143
	DI45_RS00930	-	-D glycohydrolase inhibitor	0.987319
	DI45_RS00935	slo	cholesterol-dependent cytolysin streptolysin O	0.983021
	DI45_RS00940	-	hypothetical protein	2.61533
	DI45_RS00955	-	PLP-dependent aspartate aminotransferase family protein	-1.55394
	DI45_RS00965	-	PTS sugar transporter subunit IIC	-0.738736
	DI45_RS00975	-	PTS sugar transporter subunit IIA	-1.28088
	DI45_RS00980	-	3-keto-L-gulo-te-6-phosphate decarboxylase UlaD	-0.964853
	DI45_RS00985	-	L-ribulose-5-phosphate 3-epimerase	-0.904451
	DI45_RS01005	-	glycine betaine/L-proline ABC transporter ATP-binding protein	-0.818575
	DI45_RS01010	-	ABC transporter permease/substrate binding protein	-0.590177
	DI45_RS01120	-	S-layer protein	0.787933
	DI45_RS01135	-	helix-turn-helix domain-containing protein	1.06908
	DI45_RS01155	-	MarR family transcriptio-l regulator	-1.45419
	DI45_RS01160	-	ABC transporter ATP-binding protein/permease	-1.18207
	DI45_RS01165	-	ABC transporter ATP-binding protein/permease	-1.1603
	DI45_RS01405	-	serine hydrolase	1.07554
	DI45_RS01410	pbp3	D-alanyl-D-alanine carboxypeptidase PBP3	0.752849
	DI45_RS01590	-	DUF177 domain-containing protein	1.41996
	DI45_RS01600	covS	two-component system sensor histidine ki-se CovS	-4.31605
	DI45_RS01605	nrdR	transcriptio-l regulator NrdR	1.53476
	DI45_RS01610	-	replication initiation and membrane attachment family protein	1.45901
	DI45_RS01615	d-I	primosomal protein D-I	1.33882
	DI45_RS01620	der	ribosome biogenesis GTPase Der	1.2482
	DI45_RS01865	lctO	L-lactate oxidase	1.95042
	DI45_RS01870	scpC	CXC chemokine-degrading serine protease SpyCEP	5.33766
	DI45_RS01910	-	ADP-ribosyltransferase	0.820515
	DI45_RS01915	-	hypothetical protein	3.09455
	DI45_RS01920	-	hypothetical protein	2.67486
	DI45_RS01925	-	hypothetical protein	1.56517
	DI45_RS01930	-	IS1182 family transposase	1.56992
	DI45_RS01935	-	hypothetical protein	3.12588
	DI45_RS01945	-	hypothetical protein	0.610223
	DI45_RS01960	-	hypothetical protein	3.27666
	DI45_RS01965	-	DUF2829 domain-containing protein	-0.924069
	DI45_RS01970	-	3-oxoacyl-ACP reductase	-0.856918
	DI45_RS01975	-	Gfo/Idh/MocA family oxidoreductase	-0.71716
	DI45_RS02085	-	oleate hydratase	0.99626
	DI45_RS02170	-	IS1182 family transposase	0.736617
	DI45_RS02225	-	hypothetical protein	0.667416
	DI45_RS02230	-	histidine ki-se	0.602028
	DI45_RS02295	-	DUF979 family protein	-0.597909
	DI45_RS02335	-	glycosyltransferase family 4 protein	0.627925
	DI45_RS02405	rgg3	quorum-sensing system transcriptio-l regulator Rgg3	-0.840189
	DI45_RS02470	-	DUF2326 domain-containing protein	-1.07193
	DI45_RS02530	-	MFS transporter	-1.77145
	DI45_RS02575	-	PspC domain-containing protein	0.727344
	DI45_RS02635	-	histidine phosphatase family protein	-0.898826
	DI45_RS02640	-	aminoacyl-tR- deacylase	-0.941234
	DI45_RS02675	ppc	phosphoenolpyruvate carboxylase	0.68335
	DI45_RS02740	-	algi-te lyase family protein	-1.36777
	DI45_RS02745	-	PTS system mannose/fructose/sorbose family transporter subunit IID	-0.780372
	DI45_RS02750	-	PTS mannose/fructose/sorbose/N-acetylgalactosamine transporter subunit IIC	-0.898724
	DI45_RS02755	-	PTS system mannose/fructose/N-acetylgalactosamine-transporter subunit IIB	-1.16046
	DI45_RS02760	-	glycoside hydrolase family 88 protein	-1.35927
	DI45_RS02765	-	PTS sugar transporter subunit IIA	-1.43429
	DI45_RS02795	queG	tR- epoxyqueuosine(34) reductase QueG	-0.729866
	DI45_RS02820	-	(S)-acetoin forming diacetyl reductase	1.79838
	DI45_RS03060	-	hypothetical protein	-0.789198
	DI45_RS03075	hylP	hyaluronoglucosaminidase	-0.673351
	DI45_RS03085	-	DUF1617 family protein	-1.57297
	DI45_RS03090	-	hypothetical protein	-0.861091
	DI45_RS03110	-	glucosaminidase domain-containing protein	-0.638515
	DI45_RS03120	entC3	enterotoxin type C3 EntC3	1.51044
	DI45_RS03125	-	hypothetical protein	1.41724
	DI45_RS03135	-	dihydroorotate oxidase	-0.676667
	DI45_RS03195	-	potassium transporter Kup	-1.88178
	DI45_RS03235	-	hypothetical protein	-1.04903
	DI45_RS03240	-	hypothetical protein	-1.23774
	DI45_RS03245	-	serine hydrolase	-0.825633
	DI45_RS03290	prsA	peptidylprolyl isomerase PrsA	0.658041
	DI45_RS03415	-	UDP-N-acetylglucosamine 1-carboxyvinyltransferase	-0.840006
	DI45_RS03420	-	LPXTG cell wall anchor domain-containing protein	-4.93082
	DI45_RS03485	-	thioesterase family protein	1.12995
	DI45_RS03560	-	PTS transporter subunit EIIC	-0.625398
	DI45_RS03580	-	teichoic acid D-Ala incorporation-associated protein DltX	0.870852
	DI45_RS03585	dltA	D-alanine--poly(phosphoribitol) ligase subunit DltA	0.859448
	DI45_RS03590	dltB	D-alanyl-lipoteichoic acid biosynthesis protein DltB	0.863361
	DI45_RS03595	dltC	D-alanine--poly(phosphoribitol) ligase subunit DltC	0.851427
	DI45_RS03600	dltD	D-alanyl-lipoteichoic acid biosynthesis protein DltD	0.830676
	DI45_RS03605	-	alpha/beta hydrolase	0.861165
	DI45_RS03615	-	extracellular solute-binding protein	0.61616
	DI45_RS03680	-	DUF3862 domain-containing protein	-0.883214
	DI45_RS03840	-	type II toxin-antitoxin system HicB family antitoxin	-1.29061
	DI45_RS04005	sda3	streptodor-se Sda3	-3.2163
	DI45_RS04010	-	hypothetical protein	-0.686579
	DI45_RS04020	-	hypothetical protein	0.669443
	DI45_RS04025	-	ABC transporter ATP-binding protein	0.680088
	DI45_RS04030	-	GntR family transcriptio-l regulator	0.673927
	DI45_RS04080	cfa	CAMP factor pore-forming toxin Cfa	-1.74057
	DI45_RS04100	-	GlsB/YeaQ/YmgE family stress response membrane protein	1.0552
	DI45_RS04105	amaP	alkaline shock response membrane anchor protein AmaP	1.17723
	DI45_RS04110	-	DUF2273 domain-containing protein	1.25154
	DI45_RS04115	-	Asp23/Gls24 family envelope stress response protein	1.32566
	DI45_RS04120	-	CsbD family protein	1.3632
	DI45_RS04125	-	Asp23/Gls24 family envelope stress response protein	1.21932
	DI45_RS04195	-	phosphate ABC transporter substrate-binding protein PstS family protein	-0.790137
	DI45_RS04200	pstC	phosphate ABC transporter permease subunit PstC	-0.836602
	DI45_RS04205	pstA	phosphate ABC transporter permease PstA	-0.724626
	DI45_RS04210	pstB	phosphate ABC transporter ATP-binding protein PstB	-0.735312
	DI45_RS04215	pstB	phosphate ABC transporter ATP-binding protein PstB	-0.779028
	DI45_RS04220	phoU	phosphate sig-ling complex protein PhoU	-0.694103
	DI45_RS04420	-	oxaloacetate decarboxylase subunit alpha	0.796155
	DI45_RS04425	citX	citrate lyase holo-[acyl-carrier protein] synthase	0.770974
	DI45_RS04430	citF	citrate lyase subunit alpha	1.11646
	DI45_RS04435	citE	citrate (pro-3S)-lyase subunit beta	1.14149
	DI45_RS04440	citD	citrate lyase acyl carrier protein	0.991937
	DI45_RS04450	-	sodium ion-translocating decarboxylase subunit beta	1.41103
	DI45_RS04455	-	acetyl-CoA carboxylase biotin carboxyl carrier protein subunit	1.47084
	DI45_RS04460	-	hypothetical protein	1.69387
	DI45_RS04470	-	GntR family transcriptio-l regulator	-0.82491
	DI45_RS04475	citG	triphosphoribosyl-dephospho-CoA synthase CitG	-0.826347
	DI45_RS04520	-	PTS sugar transporter subunit IIC	-0.650311
	DI45_RS04655	-	purine permease	-0.764785
	DI45_RS04660	-	xanthine phosphoribosyltransferase	-0.785348
	DI45_RS04665	guaC	GMP reductase	0.630571
	DI45_RS04680	-	hypothetical protein	-1.05592
	DI45_RS04785	-	response regulator	-0.709903
	DI45_RS04960	mnmE	tR- uridine-5-carboxymethylaminomethyl(34) synthesis GTPase MnmE	-0.644847
	DI45_RS05000	-	PTS system mannose/fructose/sorbose family transporter subunit IID	1.80586
	DI45_RS05005	-	PTS mannose/fructose/sorbose/N-acetylgalactosamine transporter subunit IIC	1.86138
	DI45_RS05010	-	PTS system mannose/fructose/N-acetylgalactosamine-transporter subunit IIB	1.66723
	DI45_RS05015	-	PTS sugar transporter subunit IIA	1.37682
	DI45_RS05375	-	hypothetical protein	-0.705586
	DI45_RS05500	-	peptide deformylase	-1.08119
	DI45_RS05530	-	nucleoside-diphosphate ki-se	1.23732
	DI45_RS05535	ideS	immunoglobulin G-degrading enzyme IdeS	5.49574
	DI45_RS05540	-	toxin, beta-grasp domain protein	5.30198
	DI45_RS05550	-	IS3 family transposase	2.43592
	DI45_RS05555	-	glycoside hydrolase family 73 protein	-0.740127
	DI45_RS05610	-	cation diffusion facilitator family transporter	0.906346
	DI45_RS05635	-	glycerophosphoryl diester phosphodiesterase membrane domain-containing protein	0.763125
	DI45_RS05640	-	ABC transporter permease	0.897976
	DI45_RS05645	-	ABC transporter ATP-binding protein	1.03909
	DI45_RS05650	-	efflux RND transporter periplasmic adaptor subunit	1.11296
	DI45_RS05780	cmk	(d)CMP ki-se	-0.5994
	DI45_RS05940	-	ISAs1-like element IS1548 family transposase	-0.782162
	DI45_RS06025	-	ABC transporter permease	-1.61473
	DI45_RS06030	-	SagG family ABC transporter permease subunit	-1.71226
	DI45_RS06035	-	ABC transporter ATP-binding protein	-1.8251
	DI45_RS06040	-	SagF family protein	-1.72993
	DI45_RS06045	-	CPBP family intramembrane metalloprotease	-1.92975
	DI45_RS06050	-	YcaO-like family protein	-1.99642
	DI45_RS06055	-	bacteriocin biosynthesis cyclodehydratase SagC	-1.97656
	DI45_RS06060	sagB	streptolysin S biosynthesis dehydroge-se SagB	-1.93782
	DI45_RS06065	sagA	TOMM family cytolysin streptolysin S	-2.00775
	DI45_RS06070	-	DUF1542 domain-containing protein	-1.10243
	DI45_RS06075	-	helix-turn-helix domain-containing protein	-1.54508
	DI45_RS06085	-	transposase	-1.15286
	DI45_RS06120	-	D-/R- non-specific endonuclease	-3.67064
	DI45_RS06210	-	minor capsid protein	-0.638505
	DI45_RS06405	-	site-specific integrase	-0.869313
	DI45_RS06430	-	voltage-gated chloride channel family protein	-0.629596
	DI45_RS06435	-	chorismate mutase	-0.589477
	DI45_RS06455	-	SIS domain-containing protein	-1.80807
	DI45_RS06460	-	GntR family transcriptio-l regulator	-2.45843
	DI45_RS06475	mf2	D-se Mf2	-3.87898
	DI45_RS06480	speC	streptococcal pyrogenic exotoxin SpeC	-3.7922
	DI45_RS06535	-	phage tail family protein	-0.614196
	DI45_RS06555	-	hypothetical protein	-0.690673
	DI45_RS06565	-	HK97 gp10 family phage protein	-0.616205
	DI45_RS06575	-	head-tail connector protein	-0.832312
	DI45_RS06615	-	HNH endonuclease	-0.839081
	DI45_RS06620	-	type II toxin-antitoxin system HicA family toxin	-0.755014
	DI45_RS06625	-	type II toxin-antitoxin system HicB family antitoxin	-1.48229
	DI45_RS06975	rsmD	16S rR- (guanine(966)-N(2))-methyltransferase RsmD	-0.7634
	DI45_RS06980	as-	aspartate--ammonia ligase	-2.71012
	DI45_RS06985	arcC	carbamate ki-se	3.30331
	DI45_RS06990	-	dipeptidase	3.55928
	DI45_RS06995	-	YfcC family protein	3.48659
	DI45_RS07000	argF	ornithine carbamoyltransferase	3.91424
	DI45_RS07005	-	G-T family N-acetyltransferase	4.15908
	DI45_RS07010	arcA	arginine deimi-se	4.27093
	DI45_RS07020	-	arginine repressor	0.602977
	DI45_RS07140	-	glycoside hydrolase family 2 protein	-1.412
	DI45_RS07145	-	response regulator transcription factor	-1.34191
	DI45_RS07150	-	sensor histidine ki-se	-1.39409
	DI45_RS07155	-	YesL family protein	-1.19164
	DI45_RS07280	raiA	ribosome-associated translation inhibitor RaiA	0.976191
	DI45_RS07515	-	ABC transporter permease	1.10512
	DI45_RS07520	-	ABC transporter ATP-binding protein	1.24598
	DI45_RS07525	-	bacteriocin immunity protein	1.25053
	DI45_RS07585	-	isoprenylcysteine carboxyl methyltransferase family protein	1.02842
	DI45_RS07610	-	DegV family protein	1.102
	DI45_RS07640	lacB	galactose-6-phosphate isomerase subunit LacB	0.671857
	DI45_RS07645	lacA	galactose-6-phosphate isomerase subunit LacA	0.655636
	DI45_RS07650	-	PTS galactitol transporter subunit IIC	0.879933
	DI45_RS07655	-	PTS sugar transporter subunit IIB	0.833079
	DI45_RS07670	-	heavy-metal-associated domain-containing protein	-0.612722
	DI45_RS07675	-	heavy metal translocating P-type ATPase	-0.838425
	DI45_RS07680	-	CopY/TcrY family copper transport repressor	-0.755055
	DI45_RS07685	-	alpha/beta hydrolase	1.5395
	DI45_RS07750	-	hypothetical protein	0.599467
	DI45_RS07965	-	ABC transporter permease	1.51984
	DI45_RS07970	-	ABC transporter ATP-binding protein	1.56356
	DI45_RS07995	-	ABC transporter ATP-binding protein/permease	0.752324
	DI45_RS08000	-	ABC transporter ATP-binding protein/permease	0.951229
	DI45_RS08005	-	ABC transporter ATP-binding protein	0.990175
	DI45_RS08010	-	iron ABC transporter permease	1.02522
	DI45_RS08025	shr	heme-binding protein Shr	1.59738
	DI45_RS08030	-	CHAP domain-containing protein	-0.705806
	DI45_RS08145	-	hypothetical protein	1.62257
	DI45_RS08245	-	MFS transporter	3.71887
	DI45_RS08260	-	helix-turn-helix transcriptio-l regulator	-1.10798
	DI45_RS08265	-	helix-turn-helix domain-containing protein	0.756878
	DI45_RS08315	rpsN	30S ribosomal protein S14	0.732832
	DI45_RS08370	-	SPFH domain-containing protein	1.08086
	DI45_RS08515	-	ABC transporter ATP-binding protein	-0.641327
	DI45_RS08520	-	ABC transporter ATP-binding protein/permease	-0.889711
	DI45_RS08525	-	DUF4135 domain-containing protein	-0.824008
	DI45_RS08555	-	tagatose-6-phosphate ki-se	-0.617746
	DI45_RS08560	lacB	galactose-6-phosphate isomerase subunit LacB	-0.78281
	DI45_RS08565	lacA	galactose-6-phosphate isomerase subunit LacA	-0.722633
	DI45_RS08765	ska	streptoki-se	-1.96796
	DI45_RS08775	-	bifunctio-l (p)ppGpp synthetase/guanosine-3',5'-bis(diphosphate) 3'-pyrophosphohydrolase	0.656617
	DI45_RS08780	scl1	LPXTG-anchored collagen-like adhesin Scl1/SclA	3.52208
	DI45_RS08790	-	endonuclease/exonuclease/phosphatase family protein	-0.876201
	DI45_RS08855	-	ABC transporter substrate-binding protein	0.679965
	DI45_RS08860	-	ABC transporter permease	0.623121
	DI45_RS08865	-	ABC transporter permease	0.618056
	DI45_RS08870	-	ABC transporter ATP-binding protein	0.611173
	DI45_RS08895	fbpA	LPXTG-anchored fibronectin-binding protein FbpA	2.3249
	DI45_RS08900	scpA/B	C5a peptidase ScpA/B	2.36177
	DI45_RS08905	enn	M-related protein Enn	3.92111
	DI45_RS08910	-	hypothetical protein	0.973567
	DI45_RS08915	-	YSIRK-type sig-l peptide-containing protein	0.956513
	DI45_RS08925	-	helix-turn-helix domain-containing protein	-0.673946
	DI45_RS08975	-	LPXTG cell wall anchor domain-containing protein	1.68438
	DI45_RS08980	-	serum opacification factor	1.77631
	DI45_RS08985	-	hypothetical protein	1.07306
	DI45_RS08990	prsA	peptidylprolyl isomerase PrsA	1.69403
	DI45_RS08995	-	Spi family protease inhibitor	-3.72188
	DI45_RS09000	speB	cysteine protei-se exotoxin SpeB	-3.05726
	DI45_RS09005	ropB	quorum-sensing system transcriptio-l regulator RopB/Rgg1	-1.75334
	DI45_RS09035	-	PTS sugar transporter subunit IIC	-0.637442
	DI45_RS09040	-	PTS sugar transporter subunit IIB	-0.849278
	DI45_RS09130	-	cold-shock protein	-0.619164
	DI45_RS09165	-	uroca-te hydratase	-0.627376
	DI45_RS09185	-	HutD family protein	-0.846819
	DI45_RS09190	-	APC family permease	-0.686374
	DI45_RS09230	pepO	endopeptidase PepO	1.09888
	DI45_RS09275	-	Gfo/Idh/MocA family oxidoreductase	-0.588396
	DI45_RS09315	spx	transcriptio-l regulator Spx	0.816649
	DI45_RS09535	-	transglycosylase SLT domain-containing protein	-0.668253
	DI45_RS09565	-	insuli-se family protein	0.62493
	DI45_RS09575	hasA	hyaluro-n synthase HasA	5.46841
	DI45_RS09580	hasB	UDP-glucose 6-dehydroge-se HasB	5.71625
	DI45_RS09585	hasC	UTP--glucose-1-phosphate uridylyltransferase HasC	5.43324
	DI45_RS09665	-	hypothetical protein	2.98671
	DI45_RS09945	-	exotoxin	5.31597
	DI45_RS10065	isdE	heme ABC transporter substrate-binding protein IsdE	1.22291
	DI45_RS10115	-	hypothetical protein	-3.38905
	DI45_RS10120	-	hypothetical protein	-1.52985
	DI45_RS10295	-	hypothetical protein	-0.76117
	DI45_RS10305	-	hypothetical protein	-1.46544
	DI45_RS10335	-	replication initiator protein A	-1.0405
	DI45_RS10350	-	hypothetical protein	-0.616281
	DI45_RS10385	-	hypothetical protein	-0.69314
	DI45_RS10405	-	hypothetical protein	-1.43973
	DI45_RS10435	-	cysteine peptidase family C39 domain-containing protein	-0.785532
	DI45_RS10505	-	relaxase/mobilization nuclease domain-containing protein	-0.948917
	DI45_RS10515	-	hypothetical protein	-1.15794
	DI45_RS10525	-	hypothetical protein	-1.2941
	DI45_RS10540	-	site-specific integrase	-0.630245

## Sheet: emm89
	Supplementary Table 2C. Genes differentially regulated in CovS i-ctivated emm89 strain MSPY1 compared to wild type.
	Locus tag MGAS27061	Gene	Product	Log2 Fold Change
	MGAS27061_RS00200	-	phosphoribosylaminoimidazolesuccinocarboxamide synthase	-0.604597
	MGAS27061_RS00205	-	phosphoribosylformylglyci-midine synthase	-0.66231
	MGAS27061_RS00210	-	amidophosphoribosyltransferase	-0.593911
	MGAS27061_RS00260	rgg4	transcriptio-l regulator Rgg4/ComR	0.764304
	MGAS27061_RS00590	-	prepilin-type N-termi-l cleavage/methylation domain-containing protein	0.666896
	MGAS27061_RS00595	-	competence protein	-0.70674
	MGAS27061_RS00605	-	hypothetical protein	-0.724703
	MGAS27061_RS00720	-	hypothetical protein	1.93631
	MGAS27061_RS00835	nga	nicotine adenine dinucleotide glycohydrolase	1.83951
	MGAS27061_RS00840	-	-D glycohydrolase inhibitor	1.56616
	MGAS27061_RS00845	slo	cholesterol-dependent cytolysin streptolysin O	1.55012
	MGAS27061_RS00850	-	hypothetical protein	1.50733
	MGAS27061_RS00860	-	PLP-dependent aspartate aminotransferase family protein	-2.29341
	MGAS27061_RS00880	-	PTS sugar transporter subunit IIA	-0.791104
	MGAS27061_RS00885	-	3-keto-L-gulo-te-6-phosphate decarboxylase UlaD	-0.62066
	MGAS27061_RS00910	-	glycine betaine/L-proline ABC transporter ATP-binding protein	-0.670485
	MGAS27061_RS00915	-	ABC transporter permease/substrate binding protein	-0.683689
	MGAS27061_RS01035	-	helix-turn-helix domain-containing protein	1.55488
	MGAS27061_RS01055	-	MarR family transcriptio-l regulator	-1.2341
	MGAS27061_RS01060	-	ABC transporter ATP-binding protein/permease	-1.16156
	MGAS27061_RS01065	-	ABC transporter ATP-binding protein/permease	-1.07634
	MGAS27061_RS01090	-	TIGR00266 family protein	0.720871
	MGAS27061_RS01310	-	serine hydrolase	1.19236
	MGAS27061_RS01315	-	D-alanyl-D-alanine carboxypeptidase PBP3	0.627313
	MGAS27061_RS01345	-	hypothetical protein	-0.701587
	MGAS27061_RS01485	-	DUF177 domain-containing protein	1.38739
	MGAS27061_RS01495	covS	two-component system sensor histidine ki-se CovS	-5.89395
	MGAS27061_RS01500	nrdR	transcriptio-l regulator NrdR	1.16718
	MGAS27061_RS01505	-	replication initiation and membrane attachment family protein	1.51639
	MGAS27061_RS01510	d-I	primosomal protein D-I	1.2458
	MGAS27061_RS01515	der	ribosome biogenesis GTPase Der	1.3654
	MGAS27061_RS01570	-	Bax inhibitor-1/YccA family protein	0.628928
	MGAS27061_RS01765	scpC	CXC chemokine-degrading serine protease SpyCEP	4.77547
	MGAS27061_RS01795	-	ADP-ribosyltransferase	1.96233
	MGAS27061_RS01800	-	hypothetical protein	2.91969
	MGAS27061_RS01805	-	hypothetical protein	3.8029
	MGAS27061_RS01820	-	hypothetical protein	2.21098
	MGAS27061_RS01825	-	hypothetical protein	4.35325
	MGAS27061_RS01835	-	hypothetical protein	1.53268
	MGAS27061_RS02025	-	class IIb bacteriocin, lactobin A/cerein 7B family	0.631771
	MGAS27061_RS02155	-	glycosyltransferase family 4 protein	0.621689
	MGAS27061_RS02160	-	glycosyltransferase family 4 protein	0.690204
	MGAS27061_RS02300	-	hypothetical protein	-0.796852
	MGAS27061_RS02345	-	MFS transporter	-1.78107
	MGAS27061_RS02350	-	PRD domain-containing protein	-1.36182
	MGAS27061_RS02355	-	PTS beta-glucoside transporter subunit IIBCA	-1.05176
	MGAS27061_RS02360	-	glycoside hydrolase family 1 protein	-1.08806
	MGAS27061_RS02385	-	PspC domain-containing protein	0.760495
	MGAS27061_RS02440	-	histidine phosphatase family protein	-0.97418
	MGAS27061_RS02445	-	aminoacyl-tR- deacylase	-1.35668
	MGAS27061_RS02455	-	glycoside hydrolase family 25 protein	0.665904
	MGAS27061_RS02460	-	ECF transporter S component	0.987988
	MGAS27061_RS02540	-	algi-te lyase family protein	-0.674297
	MGAS27061_RS02595	queG	tR- epoxyqueuosine(34) reductase QueG	-0.616495
	MGAS27061_RS02790	-	holin	-1.05038
	MGAS27061_RS02800	speC	streptococcal pyrogenic exotoxin SpeC	-3.42511
	MGAS27061_RS02805	mf2	D-se Mf2	-3.39174
	MGAS27061_RS02820	-	GntR family transcriptio-l regulator	-1.47112
	MGAS27061_RS02825	-	SIS domain-containing protein	-1.49196
	MGAS27061_RS02845	-	chorismate mutase	-0.687849
	MGAS27061_RS02890	sagA	TOMM family cytolysin streptolysin S	-0.922107
	MGAS27061_RS03155	-	EbsA family protein	-0.602247
	MGAS27061_RS03160	-	LysM peptidoglycan-binding domain-containing protein	-0.940939
	MGAS27061_RS03165	-	(d)CMP ki-se	-0.824527
	MGAS27061_RS03295	-	efflux RND transporter periplasmic adaptor subunit	1.16302
	MGAS27061_RS03300	-	ABC transporter ATP-binding protein	1.25806
	MGAS27061_RS03305	-	ABC transporter permease	1.486
	MGAS27061_RS03310	-	glycerophosphoryl diester phosphodiesterase membrane domain-containing protein	1.432
	MGAS27061_RS03325	-	leucine-rich repeat domain-containing protein	-0.591675
	MGAS27061_RS03335	-	cation diffusion facilitator family transporter	1.50825
	MGAS27061_RS03405	-	IdeS/Mac family cysteine endopeptidase	4.38346
	MGAS27061_RS03445	-	bifunctio-l metallophosphatase/5'-nucleotidase	-1.22625
	MGAS27061_RS03520	-	ATP-dependent Clp protease ATP-binding subunit	-0.623991
	MGAS27061_RS03580	-	transporter substrate-binding domain-containing protein	0.677142
	MGAS27061_RS03585	-	amino acid ABC transporter permease	1.03883
	MGAS27061_RS03915	-	LPXTG-anchored collagen-like adhesin Scl2/SclB	1.1522
	MGAS27061_RS04125	folP	dihydropteroate synthase	0.630182
	MGAS27061_RS04165	-	response regulator	-0.917361
	MGAS27061_RS04280	guaC	GMP reductase	0.588304
	MGAS27061_RS04285	-	xanthine phosphoribosyltransferase	-1.32762
	MGAS27061_RS04290	-	purine permease	-1.29002
	MGAS27061_RS04410	dprA	D--processing protein DprA	-1.06381
	MGAS27061_RS04430	-	D-lactate dehydroge-se	-0.59957
	MGAS27061_RS04470	citG	triphosphoribosyl-dephospho-CoA synthase CitG	-0.792119
	MGAS27061_RS04475	-	GntR family transcriptio-l regulator	-0.718887
	MGAS27061_RS04685	-	cytidine deami-se	0.598045
	MGAS27061_RS04695	-	type I pantothe-te ki-se	0.722232
	MGAS27061_RS04705	-	HAMP domain-containing histidine ki-se	0.634853
	MGAS27061_RS04710	-	response regulator transcription factor	0.682429
	MGAS27061_RS04720	phoU	phosphate sig-ling complex protein PhoU	-0.781414
	MGAS27061_RS04725	pstB	phosphate ABC transporter ATP-binding protein PstB	-0.782495
	MGAS27061_RS04730	pstB	phosphate ABC transporter ATP-binding protein PstB	-0.799298
	MGAS27061_RS04840	-	GlsB/YeaQ/YmgE family stress response membrane protein	0.592047
	MGAS27061_RS04860	cfa	CAMP factor pore-forming toxin Cfa	-1.23356
	MGAS27061_RS04910	-	GntR family transcriptio-l regulator	1.64798
	MGAS27061_RS04915	-	ABC transporter ATP-binding protein	1.30137
	MGAS27061_RS04920	-	hypothetical protein	1.34141
	MGAS27061_RS05010	-	alpha/beta hydrolase	0.901308
	MGAS27061_RS05015	dltD	D-alanyl-lipoteichoic acid biosynthesis protein DltD	0.763533
	MGAS27061_RS05020	dltC	D-alanine--poly(phosphoribitol) ligase subunit DltC	1.06681
	MGAS27061_RS05025	dltB	D-alanyl-lipoteichoic acid biosynthesis protein DltB	0.972314
	MGAS27061_RS05030	dltA	D-alanine--poly(phosphoribitol) ligase subunit DltA	0.807255
	MGAS27061_RS05035	-	teichoic acid D-Ala incorporation-associated protein DltX	0.848004
	MGAS27061_RS05045	-	ABC transporter substrate-binding protein/permease	-0.873596
	MGAS27061_RS05050	-	amino acid ABC transporter ATP-binding protein	-0.952037
	MGAS27061_RS05115	-	thioesterase family protein	0.638781
	MGAS27061_RS05180	-	LPXTG cell wall anchor domain-containing protein	-3.76883
	MGAS27061_RS05185	-	UDP-N-acetylglucosamine 1-carboxyvinyltransferase	-0.779387
	MGAS27061_RS05310	prsA	peptidylprolyl isomerase PrsA	0.764003
	MGAS27061_RS05355	-	serine hydrolase	-2.96708
	MGAS27061_RS05365	-	hypothetical protein	-2.86042
	MGAS27061_RS05405	-	potassium transporter Kup	-3.13077
	MGAS27061_RS05420	-	TIGR02206 family membrane protein	1.2449
	MGAS27061_RS05470	cadA	cadmium-translocating P-type ATPase	-1.29432
	MGAS27061_RS05695	-	aspartate--ammonia ligase	-2.30033
	MGAS27061_RS05780	cas1c	type I-C CRISPR-associated endonuclease Cas1c	0.888571
	MGAS27061_RS05785	cas4	CRISPR-associated protein Cas4	0.696491
	MGAS27061_RS05790	cas7c	type I-C CRISPR-associated protein Cas7/Csd2	0.751133
	MGAS27061_RS05800	cas5c	type I-C CRISPR-associated protein Cas5c	0.606036
	MGAS27061_RS05805	-	CRISPR-associated helicase/endonuclease Cas3	0.636497
	MGAS27061_RS05880	-	glycoside hydrolase family 2 protein	-1.03411
	MGAS27061_RS05885	-	response regulator transcription factor	-1.15758
	MGAS27061_RS05890	-	sensor histidine ki-se	-1.03153
	MGAS27061_RS05895	-	YesL family protein	-0.904843
	MGAS27061_RS06260	-	ABC transporter permease	1.89758
	MGAS27061_RS06265	-	ABC transporter ATP-binding protein	1.79958
	MGAS27061_RS06270	-	bacteriocin immunity protein	1.70703
	MGAS27061_RS06295	-	aquaporin family protein	-0.773074
	MGAS27061_RS06300	glpO	type 1 glycerol-3-phosphate oxidase	-0.984726
	MGAS27061_RS06305	glpK	glycerol ki-se GlpK	-0.867653
	MGAS27061_RS06310	-	PepSY domain-containing protein	-0.861846
	MGAS27061_RS06330	-	isoprenylcysteine carboxyl methyltransferase family protein	1.44196
	MGAS27061_RS06355	-	DegV family protein	1.27505
	MGAS27061_RS06415	-	heavy-metal-associated domain-containing protein	-0.757121
	MGAS27061_RS06420	-	heavy metal translocating P-type ATPase	-0.776909
	MGAS27061_RS06425	-	CopY/TcrY family copper transport repressor	-0.610935
	MGAS27061_RS06430	-	alpha/beta hydrolase	2.37527
	MGAS27061_RS06710	-	ABC transporter permease	2.82214
	MGAS27061_RS06715	-	ATP-binding cassette domain-containing protein	2.78483
	MGAS27061_RS06755	-	iron ABC transporter permease	0.843431
	MGAS27061_RS06765	-	heme-binding protein	0.716095
	MGAS27061_RS06770	shr	heme-binding protein Shr	1.05278
	MGAS27061_RS06870	-	DUF1129 domain-containing protein	-0.624802
	MGAS27061_RS06890	-	hypothetical protein	1.90191
	MGAS27061_RS06895	mutY	A/G-specific adenine glycosylase	1.35896
	MGAS27061_RS06900	-	helix-turn-helix domain-containing protein	1.02593
	MGAS27061_RS07050	rpsN	30S ribosomal protein S14	0.612796
	MGAS27061_RS07080	gl-	type I glutamate--ammonia ligase	-1.09948
	MGAS27061_RS07085	-	MerR family transcriptio-l regulator	-1.06773
	MGAS27061_RS07105	-	SPFH domain-containing protein	1.55326
	MGAS27061_RS07280	-	type A2 lantipeptide	-0.8241
	MGAS27061_RS07285	lacG	6-phospho-beta-galactosidase	-0.905134
	MGAS27061_RS07290	-	lactose-specific PTS transporter subunit EIIC	-0.815576
	MGAS27061_RS07295	-	PTS lactose/cellobiose transporter subunit IIA	-0.734843
	MGAS27061_RS07375	-	hypothetical protein	-0.756837
	MGAS27061_RS07520	ska	streptoki-se	-2.27836
	MGAS27061_RS07530	-	bifunctio-l (p)ppGpp synthetase/guanosine-3',5'-bis(diphosphate) 3'-pyrophosphohydrolase	0.711542
	MGAS27061_RS07535	-	LPXTG-anchored collagen-like adhesin Scl1/SclA	4.85459
	MGAS27061_RS07610	-	hypothetical protein	-0.741007
	MGAS27061_RS07615	-	ABC transporter substrate-binding protein	0.827676
	MGAS27061_RS07620	-	ABC transporter permease	0.996807
	MGAS27061_RS07625	-	ABC transporter permease	1.02403
	MGAS27061_RS07630	-	ABC transporter ATP-binding protein	0.732163
	MGAS27061_RS07655	-	YSIRK-type sig-l peptide-containing protein	2.27972
	MGAS27061_RS07660	scpA/B	C5a peptidase ScpA/B	2.19094
	MGAS27061_RS07665	enn	M-related protein Enn	3.08693
	MGAS27061_RS07670	-	YSIRK-type sig-l peptide-containing protein	1.69902
	MGAS27061_RS07680	-	helix-turn-helix domain-containing protein	1.39907
	MGAS27061_RS07730	-	LPXTG cell wall anchor domain-containing protein	2.03692
	MGAS27061_RS07735	-	serum opacification factor	1.87894
	MGAS27061_RS07745	prsA	peptidylprolyl isomerase PrsA	1.6654
	MGAS27061_RS07750	-	Spi family protease inhibitor	-1.53051
	MGAS27061_RS07755	speB	cysteine protei-se exotoxin SpeB	-1.29624
	MGAS27061_RS07760	-	quorum-sensing system transcriptio-l regulator RopB/Rgg1	-1.29424
	MGAS27061_RS07765	sdaB	streptodor-se B	-1.23423
	MGAS27061_RS07790	-	PTS sugar transporter subunit IIC	-0.939732
	MGAS27061_RS07795	-	PTS sugar transporter subunit IIB	-0.880068
	MGAS27061_RS07800	-	PTS lactose/cellobiose transporter subunit IIA	-0.756352
	MGAS27061_RS07825	-	penicillin-binding protein PBP2A	0.814214
	MGAS27061_RS07830	-	RidA family protein	0.812123
	MGAS27061_RS07910	ftcD	glutamate formimidoyltransferase	-0.833584
	MGAS27061_RS07915	-	cyclodeami-se/cyclohydrolase family protein	-1.56273
	MGAS27061_RS07920	-	formate--tetrahydrofolate ligase	-0.793911
	MGAS27061_RS07960	pepO	endopeptidase PepO	1.2473
	MGAS27061_RS08040	spx	transcriptio-l regulator Spx	0.778859
	MGAS27061_RS08130	rpmG	50S ribosomal protein L33	-0.715649
	MGAS27061_RS08185	-	DUF1700 domain-containing protein	0.792737
	MGAS27061_RS08200	-	TetR/AcrR family transcriptio-l regulator	-0.745084
	MGAS27061_RS08315	-	GRP family sugar transporter	1.16478
	MGAS27061_RS08370	-	trypsin-like peptidase domain-containing protein	0.684614
	MGAS27061_RS08525	-	ferredoxin	-0.985553
	MGAS27061_RS08540	-	hypothetical protein	4.34513
	MGAS27061_RS08710	-	hypothetical protein	1.85553
	MGAS27061_RS08765	-	transposase	-1.71761
	MGAS27061_RS08900	-	hypothetical protein	0.912588
	MGAS27061_RS08940	-	quorum-sensing system DWW-type pheromone	0.823377
	MGAS27061_RS08945	-	hypothetical protein	0.680403
	MGAS27061_RS08960	-	hypothetical protein	-0.709047
	MGAS27061_RS09020	-	hypothetical protein	-0.64058

## Sheet: Core 
	Supplementary Table 2A. List of genes differentially expressed in ∆covS transcriptomes of emm28, emm87 and emm89 GAS strains.
	Gene	Product	Locus tag MGAS6180	Log2 Fold Change	Locus tag NGAS743	Log2 Fold Change	Locus tag MGAS27061	Log2 Fold Change
	-	hypothetical protein	M28_RS00815	1.57581	DI45_RS00805	2.69767	MGAS27061_RS00720	1.93631
	-	hypothetical protein	M28_RS00945	1.40306	DI45_RS00940	2.61533	MGAS27061_RS00850	1.50733
	-	PLP-dependent aspartate aminotransferase family protein	M28_RS00965	-0.713299	DI45_RS00955	-1.55394	MGAS27061_RS00860	-2.29341
	-	serine hydrolase	M28_RS01410	0.59581	DI45_RS01405	1.07554	MGAS27061_RS01310	1.19236
	dahA	DUF177 domain-containing protein	M28_RS01590	1.32091	DI45_RS01590	1.41996	MGAS27061_RS01485	1.38739
	nrdR	transcriptio-l regulator NrdR	M28_RS01605	1.68727	DI45_RS01605	1.53476	MGAS27061_RS01500	1.16718
	-	replication initiation and membrane attachment family protein	M28_RS01610	1.73265	DI45_RS01610	1.45901	MGAS27061_RS01505	1.51639
	-	primosomal protein D-I	M28_RS01615	1.51023	DI45_RS01615	1.33882	MGAS27061_RS01510	1.2458
	der	ribosome biogenesis GTPase Der	M28_RS01620	1.40122	DI45_RS01620	1.2482	MGAS27061_RS01515	1.3654
	scpC	CXC chemokine-degrading serine protease SpyCEP	M28_RS01875	2.58223	DI45_RS01870	5.33766	MGAS27061_RS01765	4.77547
	-	hypothetical protein	M28_RS01915	2.27475	DI45_RS01915	3.09455	MGAS27061_RS01800	2.91969
	-	hypothetical protein	M28_RS01940	1.80995	DI45_RS01930	1.56992	MGAS27061_RS01820	2.21098
	-	MFS transporter	M28_RS02480	-0.746352	DI45_RS02530	-1.77145	MGAS27061_RS02345	-1.78107
	-	PspC domain-containing protein	M28_RS02525	0.66923	DI45_RS02575	0.727344	MGAS27061_RS02385	0.760495
	-	histidine phosphatase family protein	M28_RS02580	-0.709697	DI45_RS02635	-0.898826	MGAS27061_RS02440	-0.97418
	-	aminoacyl-tR- deacylase	M28_RS02585	-0.601133	DI45_RS02640	-0.941234	MGAS27061_RS02445	-1.35668
	-	algi-te lyase family protein	M28_RS02680	1.15915	DI45_RS02740	-1.36777	MGAS27061_RS02540	-0.674297
	sagA	TOMM family cytolysin streptolysin S	M28_RS02905	-1.19635	DI45_RS06065	-2.00775	MGAS27061_RS02890	-0.922107
	cmk	(d)CMP ki-se	M28_RS03190	-0.756895	DI45_RS05780	-0.5994	MGAS27061_RS03165	-0.824527
	-	efflux RND transporter periplasmic adaptor subunit	M28_RS03330	1.78141	DI45_RS05650	1.11296	MGAS27061_RS03295	1.16302
	-	ABC transporter ATP-binding protein	M28_RS03335	1.85022	DI45_RS05645	1.03909	MGAS27061_RS03300	1.25806
	-	ABC transporter permease	M28_RS03340	1.91299	DI45_RS05640	0.897976	MGAS27061_RS03305	1.486
	-	glycerophosphoryl diester phosphodiesterase membrane domain-containing protein	M28_RS03345	1.87008	DI45_RS05635	0.763125	MGAS27061_RS03310	1.432
	-	IdeS/Mac family cysteine endopeptidase	M28_RS03440	5.39357	DI45_RS05535	5.49574	MGAS27061_RS03405	4.38346
	guaC	GMP reductase	M28_RS04330	2.21318	DI45_RS04665	0.630571	MGAS27061_RS04280	0.588304
	citG	triphosphoribosyl-dephospho-CoA synthase CitG	M28_RS04535	-0.738962	DI45_RS04475	-0.826347	MGAS27061_RS04470	-0.792119
	-	GntR family transcriptio-l regulator	M28_RS04540	-0.693192	DI45_RS04470	-0.82491	MGAS27061_RS04475	-0.718887
	phoU	phosphate sig-ling complex protein PhoU	M28_RS04790	-0.823062	DI45_RS04220	-0.694103	MGAS27061_RS04720	-0.781414
	pstB	phosphate ABC transporter ATP-binding protein PstB	M28_RS04795	-0.933751	DI45_RS04215	-0.779028	MGAS27061_RS04725	-0.782495
	pstB	phosphate ABC transporter ATP-binding protein PstB	M28_RS04800	-0.88753	DI45_RS04210	-0.735312	MGAS27061_RS04730	-0.799298
	cfa	CAMP factor pore-forming toxin Cfa	M28_RS04930	-1.46121	DI45_RS04080	-1.74057	MGAS27061_RS04860	-1.23356
	-	GntR family transcriptio-l regulator	M28_RS04980	1.81243	DI45_RS04030	0.673927	MGAS27061_RS04910	1.64798
	-	ABC transporter ATP-binding protein	M28_RS04985	1.81047	DI45_RS04025	0.680088	MGAS27061_RS04915	1.30137
	-	hypothetical protein	M28_RS04990	1.69896	DI45_RS04020	0.669443	MGAS27061_RS04920	1.34141
	mf2	D-se Mf2	M28_RS05010	-3.50304	DI45_RS06475	-3.87898	MGAS27061_RS02805	-3.39174
	speC	streptococcal pyrogenic exotoxin SpeC	M28_RS05015	-3.43139	DI45_RS06480	-3.7922	MGAS27061_RS02800	-3.42511
	-	thioesterase family protein	M28_RS05535	0.64275	DI45_RS03485	1.12995	MGAS27061_RS05115	0.638781
	-	Grab - LPXTG cell wall anchor domain-containing protein	M28_RS05670	-2.24958	DI45_RS03420	-4.93082	MGAS27061_RS05180	-3.76883
	-	potassium transporter Kup	M28_RS05895	-0.610667	DI45_RS03195	-1.88178	MGAS27061_RS05405	-3.13077
	as-	aspartate--ammonia ligase	M28_RS06190	-1.341	DI45_RS06980	-2.71012	MGAS27061_RS05695	-2.30033
	-	glycoside hydrolase family 2 protein	M28_RS06890	-1.10356	DI45_RS07140	-1.412	MGAS27061_RS05880	-1.03411
	-	TrxRS - response regulator transcription factor	M28_RS06895	-1.24785	DI45_RS07145	-1.34191	MGAS27061_RS05885	-1.15758
	-	sensor histidine ki-se	M28_RS06900	-1.05399	DI45_RS07150	-1.39409	MGAS27061_RS05890	-1.03153
	-	YesL family protein	M28_RS06905	-0.714853	DI45_RS07155	-1.19164	MGAS27061_RS05895	-0.904843
	-	ABC transporter permease	M28_RS07295	1.75386	DI45_RS07515	1.10512	MGAS27061_RS06260	1.89758
	-	ABC transporter ATP-binding protein	M28_RS07300	1.85398	DI45_RS07520	1.24598	MGAS27061_RS06265	1.79958
	-	bacteriocin immunity protein	M28_RS07305	1.91335	DI45_RS07525	1.25053	MGAS27061_RS06270	1.70703
	-	isoprenylcysteine carboxyl methyltransferase family protein	M28_RS07370	1.49717	DI45_RS07585	1.02842	MGAS27061_RS06330	1.44196
	-	DegV family protein	M28_RS07395	0.786827	DI45_RS07610	1.102	MGAS27061_RS06355	1.27505
	-	esterase alpha/beta hydrolase	M28_RS07475	0.660814	DI45_RS07685	1.5395	MGAS27061_RS06430	2.37527
	-	ABC transporter permease	M28_RS07760	2.4784	DI45_RS07965	1.51984	MGAS27061_RS06710	2.82214
	-	ABC transporter ATP-binding protein	M28_RS07765	2.6167	DI45_RS07970	1.56356	MGAS27061_RS06715	2.78483
	-	hypothetical protein	M28_RS07935	1.02119	DI45_RS08145	1.62257	MGAS27061_RS06890	1.90191
	rpsN	30S ribosomal protein S14	M28_RS08120	1.34174	DI45_RS08315	0.732832	MGAS27061_RS07050	0.612796
	-	SPFH domain-containing protein	M28_RS08175	1.90704	DI45_RS08370	1.08086	MGAS27061_RS07105	1.55326
	ska	streptokinase	M28_RS08585	-1.49184	DI45_RS08765	-1.96796	MGAS27061_RS07520	-2.27836
	scl1	LPXTG-anchored collagen-like adhesin Scl1/SclA	M28_RS08600	2.14602	DI45_RS08780	3.52208	MGAS27061_RS07535	4.85459
	-	dppA - ABC transporter substrate-binding protein	M28_RS08675	0.709133	DI45_RS08855	0.679965	MGAS27061_RS07615	0.827676
	-	LPXTG-anchored fibronectin-binding protein FbpA	M28_RS08720	0.866956	DI45_RS08895	2.3249	MGAS27061_RS07655	2.27972
	scpA/B	C5a peptidase ScpA/B	M28_RS08725	1.03657	DI45_RS08900	2.36177	MGAS27061_RS07660	2.19094
	-	M-related protein Enn	M28_RS08730	0.854291	DI45_RS08905	3.92111	MGAS27061_RS07665	3.08693
	-	M protein Emm	M28_RS08735	0.646823	DI45_RS08915	0.956513	MGAS27061_RS07670	1.69902
	-	Mga; helix-turn-helix domain-containing protein	M28_RS08745	0.778433	DI45_RS08925	-0.673946	MGAS27061_RS07680	1.39907
	-	LPXTG cell wall anchor domain-containing protein	M28_RS08800	0.754743	DI45_RS08975	1.68438	MGAS27061_RS07730	2.03692
	-	serum opacification factor	M28_RS08805	1.09295	DI45_RS08980	1.77631	MGAS27061_RS07735	1.87894
	prsA	peptidylprolyl isomerase PrsA	M28_RS08815	1.54533	DI45_RS08990	1.69403	MGAS27061_RS07745	1.6654
	speB	cysteine protei-se exotoxin SpeB	M28_RS08830	-1.28128	DI45_RS09000	-3.05726	MGAS27061_RS07755	-1.29624
	ropB	quorum-sensing system transcriptio-l regulator RopB/Rgg1	M28_RS08845	-0.879187	DI45_RS09005	-1.75334	MGAS27061_RS07760	-1.29424
	spx	transcriptio-l regulator Spx	M28_RS09140	0.703186	DI45_RS09315	0.816649	MGAS27061_RS08040	0.778859
