# Supplementary material for: Identification of distinct impacts of CovS inactivation on the transcriptome of acapsular group A streptococci
Source: mSystems. 2023 Jun 26;8(4):e00227-23. doi: 10.1128/msystems.00227-23 (PMC10470059; doi:10.1128/msystems.00227-23)
Supplement: Table S3 — Primers and probes used in the study. [file msystems.00227-23-s0007.xlsx]

## Sheet: Primers and Probes
Table S3. Primers and Probes used in this study.
Primers and probes for Taqman qRT PCR :
Gene	5' Oligo	3' Oligo	6FAM/TAMRA Probe
tufA (for all strains)	CAACTCGTCACTATGCGCACAT	GAGCGGCACCAGTGATCAT	CTCCAGGACACGCGGACTACGTTAAAAA
mga1	CAAGTCAACAGTGGAGAGAACTAAAATT	ATGGAGATGTTGAGAGCTTGCT	GATCTCATACGTAACAGAAAACGCTGACGCC
mga (emm28, emm87, emm89)	TCCATAACGCTTCGGTGTTAAA	CTGCATCAGCTTCTCGACACTT	ACCCTCGTATCTATGAGGCCTTTGTGA
emm1	AGACAGTTACCATCAACAGGTGAAAC	TACTCCAGCTGTTGCCATAACAG	TAACCCATTCTTCACAGCGGCAGCC
emm28	TCGCTGTGGCTGTTTTAGGA	CTCCGCAGCCTTAACTTCTGTT	CAGGCTTTGCAAACCT
emm 87	AGCAGGCTTTGCAAACCAA	TTCCACACTGAAGCAGCCAAT	CGGAGTCCCCCAGAGAAGTAACCAACG
emm89	ACTAAAAGGCAACCAAACACCAA	CATTGCTGATCTAGAACGGTTAGC	CGCTAAAGTAGCCCCAC
scpA (for all strains)	CGAAAGAACCTTACCGCCTAGA	TTTACAATTTCGACACGCATCAA	GCAATTGAGCCTCAGGCATCGCA
sclA (for all strains)	CAAACTAGTCTGGCGCTACGG	TTGCCCCGCCTCCAA	CCTCAGCCGCTGCCGTCCTTC
prtS (for all strains)	AAGGAGCTTGGGACAAGGGATA	TGATGGGCCGGATCGA	CAATAACTGCGACAACCTTGCCTTGTCCT
grab (for all strains)	GCATCAGTATTAGTCGGTTCAACAGT	GCATCAGTATTAGTCGGTTCAACAGT	TCTGCTGTTGACTCACCTATCGAACAGCC
slo (for all strains)	GAAATATCCGTATCATGGCTAGAGAGT	CACATCTCTTTCGTCGATCACTTT	GCCACCATTCCCAAGCTAAGCCAGTG
mac (for all strains)	ATCGAACCACCAGTGAAGCAT	ACATTCAATGGAAAAGACGATCTTCT	TTCCCTGCTGTGGCAGCCCC
ska (emm1, emm28, emm89)	TGAAACTGTTCACCATCAATTACGTT	CTAAGTTACGTTCGCTAGCTGTTAAGAG	ATGTCAACACCAACGAATTGCTAAAAAGCG
ska (emm87)	GCTGACCGAGATGATTCGGTAAC	CACATGCCCGCTTAGCAAA	GCCGACCCAACCTGTCCAAGAA
sof28	ATGGACCGATTGTCGATATCG	TGAAACCACGCCGTTTTGA	ACTGGTACAGGTGTTG
sof87	GATGATGAGCTTGATGGGCTATT	CCCCCCAGTCATACTCATCCT	AATAAGCTTCGTCAAGAGG
sof89	CAAAAGAGTGAGAAAGAGAAAAGTAGCA	CTCCATTTTGATGCGTATGATCA	TACCTCCTCTAATCCGCTGTTGCCCTG
grm (emm28, emm87, emm89)	TTTGGCTGATGAGCCTACTAGCT	TCGTCGCACCGGCTATG	AGCCACCGGCAGC
fctB (emm28, emm87, emm89)	GAGACGAAGAAAAATCAGCGATTAC	GGTTGTCTAGGCGGTATTGGTT	TTTAAGCCCAAACGGTTAGT
Primers for SYBR q-PCR :
Promoter	5' Oligo	3' Oligo
ska	AT TAT CAT GAC ATT ATC ATT AAG	AGA AAC CTC CTA AAA GTT AAG
2221-0159	GCT AGT AGT GAA GTG AAG AG	CGC TTC ACT CAT CAA CAA TG
mga	GAATGTGACAATAATGTCAC	CTGCTTTTAGCAGTTCTGGTG
emm	TGAGGCTAATTCCCTAAAGATGAA	GCTACTGATGCTGTACCTGTT
